# Supplementary material for: Production of synthetic wheat lines to exploit the genetic diversity of emmer wheat and D genome containing Aegilops species in wheat breeding
Source: Sci Rep. 2020 Nov 12;10:19698. doi: 10.1038/s41598-020-76475-7 (PMC7661528; doi:10.1038/s41598-020-76475-7)
Supplement: Supplementary file 2 — Supplementary Information 1. [file 41598_2020_76475_MOESM2_ESM.xlsx]

## Sheet: Crossing
Production of synthetic wheat lines to exploit the genetic diversity of emmer wheat and D genome containing Aegilops species in wheat breeding Ghader Mirzaghaderi*1, Zinat Abdolmalaki1, Rahman Ebrahimzadegan1, Farshid Bahmani1, Fatemeh Orooji1, Mohammad Majdi1, Ali-Akbar Mozafari2 1 Department of Agronomy and Plant Breeding, Faculty of Agriculture, University of Kurdistan, P. O. Box: 416, Sananda…
Table S1. F1 and F2 seeds produced from crosses between T. turgidum (subsp. durum, dicoccum and dicoccoides) and T. timopheevii with different Aegilops species (Ae. crassa, Ae. cylindrica, Ae. tauschii and Ae. ventricosa).
Cross combinations made for each of the crossing schemes	all cross combinations	Female parent (♀)	Subspecies	Accession	Genome	Gene bank	Origin	Male parent (♂)	Subspecies	Accession	Genome	Gene bank	Origin	No. of pollinated spikes	No. of pollinated spikelets	produced F1 seeds or embryos	Crossability	Evaluated F2 Plants	Totall number of spikelets	Total number of F2 seeds	Genome (coloured genomes indicate seed availability for distribution)
1	1	T. turgidum	dicoccum	Mamokh	AABB	Collected by the auhtor	Iran, Kurdistan	Ae. tauschii	tauschii	AE 1037	DD	IPK	Georgia	1	16	0	0	0	-	-	-
2	2	T. turgidum	dicoccoides	49659	AABB	SPII	Unknown	Ae. tauschii	tauschii	AE 1055	DD	IPK	Azerbaijan	1	16	0	0	0	-	-	-
3	3	T. turgidum	dicoccoides	49661	AABB	SPII	Unknown	Ae. tauschii	tauschii	AE 1055	DD	IPK	Azerbaijan	1	13	0	0	0	-	-	-
4	4	T. turgidum	dicoccoides	49667	AABB	SPII	Unknown	Ae. tauschii	tauschii	AE 1055	DD	IPK	Azerbaijan	4	12	0	0	0	-	-	-
5	5	T. turgidum	dicoccoides	Hawraman	AABB	Collected by the auhtor	Iran, Kurdistan	Ae. tauschii	tauschii	AE 1055	DD	IPK	Azerbaijan	1	13	0	0	0	-	-	-
6	6	T. turgidum	dicoccoides	IG88882	AABB	CIMMYT	Armenia	Ae. tauschii	tauschii	AE 1055	DD	IPK	Azerbaijan	1	14	0	0	0	-	-	-
7	7	T. turgidum	dicoccoides	Seysaleh	AABB	Collected by the auhtor	Iran, Kurdistan	Ae. tauschii	tauschii	AE 1055	DD	IPK	Azerbaijan	1	16	0	0	0	-	-	-
8	8	T. turgidum	dicoccoides	49666	AABB	SPII	Unknown	Ae. tauschii	tauschii var. meyeri	AE 1068	DD	IPK	Syria	1	18	3	0.0833333	2	180	222	AABBDD
9	9	T. turgidum	dicoccoides	49662	AABB	SPII	Unknown	Ae. tauschii	-	AE 142	DD	IPK	Turkmenistan	3	42	0	0	0	-	-	-
10	10	T. turgidum	dicoccum	Chatan	AABB	Collected by the auhtor	Iran, Kurdistan	Ae. tauschii	-	AE 143	DD	IPK	Azerbaijan	1	16	6	0.1875	0	-	-	-
11	11	T. turgidum	dicoccum	Mamokh	AABB	Collected by the auhtor	Iran, Kurdistan	Ae. tauschii	-	AE 143	DD	IPK	Azerbaijan	5	72	18	0.125	1	15	0	-
12	12	T. turgidum	dicoccum	Chatan	AABB	Collected by the auhtor	Iran, Kurdistan	Ae. tauschii	strangulata	AE 1602	DD	IPK	Iran	1	15	0	0	0	-	-	-
13	13	T. turgidum	dicoccum	IG127691	AABB	CIMMYT	Azerbaijan	Ae. tauschii	strangulata	AE 1602	DD	IPK	Iran	2	35	0	0	0	-	-	-
14	14	T. turgidum	dicoccum	IG88725	AABB	CIMMYT	Ethiopia	Ae. tauschii	strangulata	AE 1602	DD	IPK	Iran	1	12	3	0.125	0	-	-	-
15	15	T. turgidum	dicoccum	IG88732	AABB	CIMMYT	Ethiopia	Ae. tauschii	strangulata	AE 1602	DD	IPK	Iran	3	25	4	0.08	3	375	49	AABBDD
16	16	T. turgidum	dicoccum	IG126374	AABB	CIMMYT	Armenia	Ae. tauschii	strangulata	AE 1650	DD	IPK	Iran	2	31	1	0.016129	0	-	-	-
17	17	T. turgidum	dicoccum	IG88725	AABB	CIMMYT	Iran	Ae. tauschii	tauschii	AE 191	DD	IPK	Azerbaijan	4	51	0	0	0	-	-	-
18	18	T. turgidum	dicoccum	IG88732	AABB	CIMMYT	Iran	Ae. tauschii	tauschii	AE 191	DD	IPK	Azerbaijan	2	30	2	0.0333333	2	327	139	AABBDD
19	19	T. turgidum	dicoccum	IG88751	AABB	CIMMYT	Armenia	Ae. tauschii	tauschii	AE 191	DD	IPK	Azerbaijan	5	75	3	0.02	0	-	-	-
20	20	T. turgidum	durum	78	AABB	DARI	Iran (Landrace)	Ae. tauschii	tauschii	AE 191	DD	IPK	Azerbaijan	2	25	10	0.2	0	-	-	-
21	21	T. turgidum	dicoccoides	49666	AABB	SPII	Unknown	Ae. tauschii	tauschii	AE 235	DD	IPK	Russia	1	14	0	0	0	-	-	-
22	22	T. turgidum	dicoccum	Arandan	AABB	Collected by the auhtor	Iran, Kurdistan	Ae. tauschii	tauschii	AE 235	DD	IPK	Russia	3	36	0	0	0	-	-	-
23	23	T. turgidum	dicoccoides	Seysaleh	AABB	Collected by the auhtor	Iran, Kurdistan	Ae. tauschii	tauschii	AE 277	DD	IPK	Afghanistan	3	45	0	0	0	-	-	-
24	24	T. turgidum	dicoccoides	49660	AABB	SPII	Unknown	Ae. tauschii	tauschii	AE 3	DD	IPK	Soviet Union	1	22	0	0	0	-	-	-
25	25	T. turgidum	dicoccoides	49661	AABB	SPII	Unknown	Ae. tauschii	tauschii	AE 3	DD	IPK	Soviet Union	1	22	0	0	0	-	-	-
26	26	T. turgidum	dicoccoides	Hawraman	AABB	Collected by the auhtor	Iran, Kurdistan	Ae. tauschii	tauschii	AE 3	DD	IPK	Soviet Union	5	64	5	0.0390625	1	126	193	AABBDD
27	27	T. turgidum	dicoccum	Kalakan	AABB	Collected by the auhtor	Iran, Kurdistan	Ae. tauschii	tauschii	AE 3	DD	IPK	Soviet Union	1	18	0	0	0	-	-	-
28	28	T. turgidum	dicoccoides	Seysaleh	AABB	Collected by the auhtor	Iran, Kurdistan	Ae. tauschii	tauschii	AE 3	DD	IPK	Soviet Union	1	13	2	0.0769231	0	-	-	-
29	29	T. turgidum	dicoccum	TazeabadAsef	AABB	Collected by the auhtor	Iran, Kurdistan	Ae. tauschii	tauschii	AE 3	DD	IPK	Soviet Union	2	32	1	0.015625	0	-	-	-
30	30	T. turgidum	dicoccoides	49656	AABB	SPII	Unknown	Ae. tauschii	tauschii	AE 956	DD	IPK	Tajikistan	2	30	0	0	0	-	-	-
31	31	T. turgidum	dicoccoides	49657	AABB	SPII	Unknown	Ae. tauschii	tauschii	AE 956	DD	IPK	Tajikistan	2	34	1	0.0147059	0	-	-	-
32	32	T. turgidum	dicoccoides	49665	AABB	SPII	Unknown	Ae. tauschii	tauschii	AE 956	DD	IPK	Tajikistan	3	49	0	0	0	-	-	-
33	33	T. turgidum	dicoccum	Hanaglan	AABB	Collected by the auhtor		Ae. tauschii	tauschii	AE 956	DD	IPK	Tajikistan	1	10	7	0.35	0	-	-	-
34	34	T. turgidum	dicoccoides	Hawraman	AABB	Collected by the auhtor	Iran, Kurdistan	Ae. tauschii	tauschii	AE 956	DD	IPK	Tajikistan	1	14	0	0	0	-	-	-
35	35	T. turgidum	dicoccum	IG88882	AABB	CIMMYT	Armenia	Ae. tauschii	tauschii	AE 956	DD	IPK	Tajikistan	2	25	0	0	0	-	-	-
36	36	T. turgidum	dicoccum	Kalakan	AABB	Collected by the auhtor	Iran, Kurdistan	Ae. tauschii	tauschii	AE 956	DD	IPK	Tajikistan	1	16	0	0	0	-	-	-
37	37	T. turgidum	dicoccum	Kalakan	AABB	Collected by the auhtor	Iran, Kurdistan	Ae. tauschii	tauschii	AE 956	DD	IPK	Tajikistan	1	18	0	0	0	-	-	-
38	38	T. turgidum	dicoccoides	Seysaleh	AABB	Collected by the auhtor	Iran, Kurdistan	Ae. tauschii	tauschii	AE 956	DD	IPK	Tajikistan	3	37	0	0	0	-	-	-
39	39	T. turgidum	dicoccum	Arandan	AABB	Collected by the auhtor	Iran, Kurdistan	Ae. tauschii	-	AE 142	DD	IPK	Turkmenistan	4	73	0	0	0	-	-	-
40	40	T. turgidum	dicoccoides	49656	AABB	SPII	Unknown	Ae. tauschii	-	G 276	DD	SPII	Iran	2	32	13	0.203125	0	-	-	-
41	41	T. turgidum	dicoccoides	49659	AABB	SPII	Unknown	Ae. tauschii	-	G 276	DD	SPII	Iran	4	69	0	0	0	-	-	-
42	42	T. turgidum	dicoccoides	49661	AABB	SPII	Unknown	Ae. tauschii	-	G 276	DD	SPII	Iran	3	33	0	0	0	-	-	-
43	43	T. turgidum	dicoccoides	49662	AABB	SPII	Unknown	Ae. tauschii	-	G 276	DD	SPII	Iran	4	64	0	0	0	-	-	-
44	44	T. turgidum	dicoccoides	49663	AABB	SPII	Unknown	Ae. tauschii	-	G 276	DD	SPII	Iran	2	32	0	0	0	-	-	-
45	45	T. turgidum	dicoccoides	49664	AABB	SPII	Unknown	Ae. tauschii	-	G 276	DD	SPII	Iran	4	65	0	0	0	-	-	-
46	46	T. turgidum	dicoccoides	49666	AABB	SPII	Unknown	Ae. tauschii	-	G 276	DD	SPII	Iran	5	82	1	0.00609756	0	-	-	-
47	47	T. turgidum	dicoccoides	49667	AABB	SPII	Unknown	Ae. tauschii	-	G 276	DD	SPII	Iran	2	28	0	0	0	-	-	-
48	48	T. turgidum	dicoccoides	49657	AABB	SPII	Unknown	Ae. tauschii	-	G 299	DD	SPII	Iran	4	71	8	0.056338	0	-	-	-
49	49	T. turgidum	dicoccoides	49663	AABB	SPII	Unknown	Ae. tauschii	-	G 299	DD	SPII	Iran	1	20	0	0	0	-	-	-
50	50	T. turgidum	dicoccoides	49666	AABB	SPII	Unknown	Ae. tauschii	-	G 299	DD	SPII	Iran	1	15	4	0.133333	0	-	-	-
51	51	T. turgidum	dicoccum	Hanaglan	AABB	Collected by the auhtor	Iran, Kurdistan	Ae. tauschii	-	G 299	DD	SPII	Iran	1	12	9	0.375	0	-	-	-
52	52	T. turgidum	dicoccum	IG127691	AABB	CIMMYT	Azerbaijan	Ae. tauschii	-	G 299	DD	SPII	Iran	10	137	4	0.0145985	4	529	735	AABBDD
53	53	T. turgidum	dicoccum	IG88732	AABB	CIMMYT	Ethiopia	Ae. tauschii	-	G 299	DD	SPII	Iran	1	13	3	0.115385	0	-	-	-
54	54	T. turgidum	dicoccum	IG88753	AABB	CIMMYT	Georgia	Ae. tauschii	-	G 299	DD	SPII	Iran	7	100	23	0.115	3	181	4	AABBDD
55	55	T. turgidum	dicoccum	Tarkhanabad	AABB	Collected by the auhtor	Iran, Kurdistan	Ae. tauschii	-	G 299	DD	SPII	Iran	1	11	1	0.0454545	0	-	-	-
56	56	T. turgidum	dicoccum	TazeabadAliabad	AABB	Collected by the auhtor	Iran, Kurdistan	Ae. tauschii	-	G 299	DD	SPII	Iran	3	36	12	0.166667	0	-	-	-
57	57	T. turgidum	dicoccum	Tirgaran	AABB	Collected by the auhtor	Iran, Kurdistan	Ae. tauschii	-	G 299	DD	SPII	Iran	4	47	2	0.0212766	1	88	26	AABBDD
58	58	T. turgidum	dicoccoides	49656	AABB	SPII	Unknown	Ae. tauschii	-	G 307	DD	SPII	Iran	13	203	2	0.00492611	0	-	-	-
59	59	T. turgidum	dicoccoides	49657	AABB	SPII	Unknown	Ae. tauschii	-	G 307	DD	SPII	Iran	2	29	2	0.0344828	2	411	380	AABBDD
60	60	T. turgidum	dicoccoides	49660	AABB	SPII	Unknown	Ae. tauschii	-	G 307	DD	SPII	Iran	9	140	7	0.025	0	-	-	-
61	61	T. turgidum	dicoccoides	49661	AABB	SPII	Unknown	Ae. tauschii	-	G 307	DD	SPII	Iran	1	11	0	0	0	-	-	-
62	62	T. turgidum	dicoccoides	49663	AABB	SPII	Unknown	Ae. tauschii	-	G 307	DD	SPII	Iran	8	116	0	0	0	-	-	-
63	63	T. turgidum	dicoccoides	49665	AABB	SPII	Unknown	Ae. tauschii	-	G 307	DD	SPII	Iran	9	141	0	0	0	-	-	-
64	64	T. turgidum	dicoccoides	49666	AABB	SPII	Unknown	Ae. tauschii	-	G 307	DD	SPII	Iran	1	14	0	0	0	-	-	-
65	65	T. turgidum	dicoccoides	49667	AABB	SPII	Unknown	Ae. tauschii	-	G 307	DD	SPII	Iran	7	88	0	0	0	-	-	-
66	66	T. turgidum	dicoccoides	49668	AABB	SPII	Unknown	Ae. tauschii	-	G 307	DD	SPII	Iran	1	13	0	0	0	-	-	-
67	67	T. turgidum	dicoccoides	Hawraman	AABB	Collected by the auhtor	Iran, Kurdistan	Ae. tauschii	-	G 307	DD	SPII	Iran	6	69	0	0	0	-	-	-
68	68	T. turgidum	dicoccum	IG126374	AABB	CIMMYT	Armenia	Ae. tauschii	-	G 307	DD	SPII	Iran	2	34	0	0	0	-	-	-
69	69	T. turgidum	dicoccum	IG88882	AABB	CIMMYT	Armenia	Ae. tauschii	-	G 307	DD	SPII	Iran	6	89	2	0.011236	2	176	244	-
70	70	T. turgidum	dicoccum	Kalakan	AABB	Collected by the auhtor	Iran, Kurdistan	Ae. tauschii	-	G 307	DD	SPII	Iran	6	92	2	0.0108696	2	304	411	AABBDD
71	71	T. turgidum	dicoccoides	Seysaleh	AABB	Collected by the auhtor	Iran, Kurdistan	Ae. tauschii	-	G 307	DD	SPII	Iran	1	16	0	0	0	-	-	-
72	72	T. turgidum	dicoccum	TazeabadAsef	AABB	Collected by the auhtor	Iran, Kurdistan	Ae. tauschii	-	G 307	DD	SPII	Iran	6	96	1	0.00520833	1	212	112	-
73	73	T. turgidum	diccocom	TazabadAliabad	AABB	Collected by the auhtor	Iran, Kurdistan	Ae. tauschii	tauschii	AE 1650	DD	IPK	Iran	2	35	3	0.0428571	1	244	328	AABBDD
74	74	T. turgidum	dicoccoides	T. dicoccoides '49+A78:S78' × 'Ae. tausc+E78hii '13938' (1 from 1)	AABB	SPII	Unknown	Ae. tauschii	-	G 13938	DD	RIFR (Research Institute of Forest and Rangelands of Iran) Rangelands)	Iran	3	41	5	0.0609756	4	483	714	AABBDD
75	75	T. turgidum	durum	12595	AABB	DARI	Iran (Landrace)	Ae. tauschii	-	G 13938	DD	RIFR	Iran	1	14	5	0.178571	2	32	171	AABBDD
76	76	T. turgidum	durum	12596	AABB	DARI	Iran (Landrace)	Ae. tauschii	-	G 13938	DD	RIFR	Iran	2	29	1	0.0172414	1	108	31	AABBDD
77	77	T.turgidum	durum	19850	AABB	DARI	Iran (Landrace)	Ae. tauschii	-	G 299	DD	SPII	Iran	1	12	2	0.0833333	2	663	185	AABBDD
78	78	T. turgidum	durum	78	AABB	DARI	Iran (Landrace)	Ae. tauschii	-	G 299	DD	SPII	Iran	1	12	1	0.0416667	1	268	79	AABBDD
79	79	T. turgidum	durum	1477	AABB	DARI	Iran (Landrace)	Ae. tauschii	-	G 299	DD	SPII	Iran	7	80	6	0.0375	2	168	26	AABBDD
80	80	T. turgidum	durum	40	AABB	DARI	Iran (Landrace)	Ae. tauschii	-	G 299	DD	SPII	Iran	6	64	11	0.0859375	1	54	76	AABBDD
81	81	T. turgidum	durum	78	AABB	DARI	Iran (Landrace)	Ae. tauschii	-	AE 1600	DD	IPK	Iran	2	26	18	0.346154	2	174	55	AABBDD
82	82	T. turgidum	durum	12595	AABB	DARI	Iran (Landrace)	Ae. tauschii	-	G 299	DD	SPII	Iran	6	73	1	0.00684932	0	-	-	-
83	83	T. turgidum	durum	78	AABB	DARI	Iran (Landrace)	Ae. tauschii	-	G 299	DD	SPII	Iran	3	33	0	0	0	-	-	-
84	84	T. turgidum	durum	10	AABB	DARI	Iran (Landrace)	Ae. tauschii	-	G 299	DD	SPII	Iran	1	14	0	0	0	-	-	-
85	85	T. turgidum	durum	11	AABB	DARI	Iran (Landrace)	Ae. tauschii	-	AE 1548	DD	IPK	Iran	1	10	6	0.3	1	217	43	AABBDD
86	86	T. turgidum	dicoccoides	49663	AABB	SPII	Unknown	Ae. tauschii	-	G 3675	DD	SPII	Iran	3	29	0	0	0	-	-	-
87	87	T. turgidum	dicoccoides	49666	AABB	SPII	Unknown	Ae. tauschii	-	G 3675	DD	SPII	Iran	2	22	7	0.159091	3	192	263	AABBDD
88	88	T. turgidum	durum	40	AABB	DARI	Iran (Landrace)	Ae. tauschii	strangulata	AE 1211	DDDD	IPK	Armenia	5	69	0	0	0	-	-	-
89	89	T. turgidum	durum	78	AABB	DARI	Iran (Landrace)	Ae. tauschii	strangulata	AE 1211	DDDD	IPK	Armenia	4	47	2	0.0212766	2	232	37	AABBDDDD
90	90	T. turgidum	dicoccum	49662	AABB	SPII	Unknown	Ae. tauschii	strangulata	AE 1211	DDDD	IPK	Armenia	2	31	0	0	0	-	-	-
91	91	T. turgidum	dicoccum	49663	AABB	SPII	Unknown	Ae. tauschii	strangulata	AE 1211	DDDD	IPK	Armenia	1	15	10	0.333333	1	334	57	AABBDDDD
92	92	T. turgidum	dicoccum	49666	AABB	SPII	Unknown	Ae. tauschii	strangulata	AE 1211	DDDD	IPK	Armenia	3	44	29	0.329545	1	91	15	AABBDDDD
93	93	T. turgidum	dicoccum	Bainjub	AABB	Collected by the auhtor	Iran, Kurdistan	Ae. tauschii	strangulata	AE 1211	DDDD	IPK	Armenia	6	80	10	0.0625	1	496	63	AABBDDDD
94	94	T. turgidum	dicoccum	Chatan	AABB	Collected by the auhtor	Iran, Kurdistan	Ae. tauschii	strangulata	AE 1211	DDDD	IPK	Armenia	1	15	10	0.333333	0	-	-	-
95	95	T. turgidum	dicoccum	IG126374	AABB	CIMMYT	Armenia	Ae. tauschii	strangulata	AE 1211	DDDD	IPK	Armenia	3	45	12	0.133333	3	736	162	AABBDDDD
96	96	T. turgidum	dicoccum	IG127678	AABB	CIMMYT	Azerbaijan	Ae. tauschii	strangulata	AE 1211	DDDD	IPK	Armenia	1	16	5	0.15625	0	-	-	-
97	97	T. turgidum	dicoccum	IG127691	AABB	CIMMYT	Azerbaijan	Ae. tauschii	strangulata	AE 1211	DDDD	IPK	Armenia	2	32	13	0.203125	0	-	-	-
98	98	T. turgidum	dicoccum	IG88751	AABB	CIMMYT	Armenia	Ae. tauschii	strangulata	AE 1211	DDDD	IPK	Armenia	2	30	15	0.25	0	-	-	-
99	99	T. turgidum	dicoccum	Mamokh	AABB	Collected by the auhtor	Iran, Kurdistan	Ae. tauschii	strangulata	AE 1211	DDDD	IPK	Armenia	2	25	3	0.06	0	-	-	-
100	100	T.turgidum	dicoccoides	Saysaleh	AABB	Collected by the auhtor	Iran, Kurdistan	Ae. tauschii	strangulata	AE 1211	DDDD	IPK	Armenia	1	13	3	0.115385	0	-	-	-
101	101	T. turgidum	dicoccum	TazabadAliabad	AABB	Collected by the auhtor	Iran, Kurdistan	Ae. tauschii	strangulata	AE 1211	DDDD	IPK	Armenia	2	28	6	0.107143	0	-	-	-
1	102	T. timopheevii	araraticum	131212	AAGG	ICARDA	Iraq	Ae. tauschii	-	AE 1602	DD	IPK	Iran	4	38	4	0.0526316	2	121	48	AAGGDD
2	103	T. timopheevii	araraticum	131212	AAGG	ICARDA	Iraq	Ae. tauschii	-	AE 143	DD	IPK	Azerbaijan	2	23	4	0.0869565	4	130	45	AAGGDD
3	104	T. timopheevii	araraticum	131212	AAGG	ICARDA	Iraq	Ae. tauschii	-	AE 191	DD	IPK	Azerbaijan	2	17	2	0.0588235	2	161	59	AAGGDD
4	105	T. timopheevii	araraticum	131212	AAGG	ICARDA	Iraq	Ae. tauschii	-	AE 1603	DD	IPK	Iran	2	21	6	0.142857	3	45	15	AAGGDD
1	106	Ae. crassa	-	TA1873	D1D1XcrXcr	Wheat Genetic Resources Centre, Manhattan, Kansas State University	Iran	T. turgidum	durum	40	AABB	DARI	Iran (Landrace)	7	40	16	0.2	1	199	6	D1D1XcrXcrAABB
2	107	Ae. crassa	-	TA1873	D1D1XcrXcr	Wheat Genetic Resources Centre, Manhattan, Kansas State University	Iran	T. turgidum	durum	16	AABB	DARI	Iran (Landrace)	1	5	3	0.3	1	138	2	D1D1XcrXcrAABB
3	108	Ae. crassa	-	TA1874	D1D1XcrXcr	Wheat Genetic Resources Centre, Manhattan, Kansas State University	Iran	T. turgidum	durum	40	AABB	DARI	Iran (Landrace)	3	19	11	0.289474	0	-	-	-
4	109	Ae. crassa	-	TA1874	D1D1XcrXcr	Wheat Genetic Resources Centre, Manhattan, Kansas State University	Iran	T. turgidum	durum	3296	AABB	DARI	Iran (Landrace)	2	16	15	0.46875	0	-	-	-
5	110	Ae. crassa	-	TA1874	D1D1XcrXcr	Wheat Genetic Resources Centre, Manhattan, Kansas State University	Iran	T. turgidum	durum	19850	AABB	DARI	Iran (Landrace)	2	16	17	0.53125	1	145	0	-
6	111	Ae. crassa	-	TA1874	D1D1XcrXcr	Wheat Genetic Resources Centre, Manhattan, Kansas State University	Iran	T. turgidum	durum	6268	AABB	DARI	Iran (Landrace)	2	16	15	0.46875	2	290	3	D1D1XcrXcrAABB
7	112	Ae. crassa	-	TA1874	D1D1XcrXcr	Wheat Genetic Resources Centre, Manhattan, Kansas State University	Iran	T. turgidum	durum	5	AABB	DARI	Iran (Landrace)	1	6	11	0.916667	0	-	-	-
8	113	Ae. crassa	-	TA1875	D1D1XcrXcr	Wheat Genetic Resources Centre, Manhattan, Kansas State University	Iran	T. turgidum	durum	40	AABB	DARI	Iran (Landrace)	3	21	16	0.380952	1	111	0	-
9	114	Ae. crassa	-	TA1875	D1D1XcrXcr	Wheat Genetic Resources Centre, Manhattan, Kansas State University	Iran	T. turgidum	durum	3296	AABB	DARI	Iran (Landrace)	3	17	17	0.5	0	-	-	-
10	115	Ae. crassa	-	TA1875	D1D1XcrXcr	Wheat Genetic Resources Centre, Manhattan, Kansas State University	Iran	T. turgidum	durum	6465	AABB	DARI	Iran (Landrace)	3	17	14	0.411765	0	-	-	-
11	116	Ae. crassa	-	TA1875	D1D1XcrXcr	Wheat Genetic Resources Centre, Manhattan, Kansas State University	Iran	T. turgidum	durum	19850	AABB	DARI	Iran (Landrace)	2	13	8	0.307692	1	198	3	D1D1XcrXcrAABB
12	117	Ae. crassa	-	TA2320	D1D1XcrXcr	Wheat Genetic Resources Centre, Manhattan, Kansas State University	Iran	T. turgidum	durum	6268	AABB	DARI	Iran (Landrace)	3	21	19	0.452381	0	-	-	-
13	118	Ae. crassa	-	TA2320	D1D1XcrXcr	Wheat Genetic Resources Centre, Manhattan, Kansas State University	Turkey	T. turgidum	durum	6456	AABB	DARI	Iran (Landrace)	2	14	19	0.678571	0	-	-	-
14	119	Ae. crassa	-	TA2320	D1D1XcrXcr	Wheat Genetic Resources Centre, Manhattan, Kansas State University	Turkey	T. turgidum	durum	13	AABB	DARI	Iran (Landrace)	2	12	8	0.333333	0	-	-	-
15	120	Ae. crassa	-	TA2320	D1D1XcrXcr	Wheat Genetic Resources Centre, Manhattan, Kansas State University	Turkey	T. turgidum	durum	8	AABB	DARI	Iran (Landrace)	2	13	19	0.730769	0	-	-	-
16	121	Ae. crassa	-	Sanandaj	D1D1XcrXcr	Collected by the auhtor	Iran, Kurdistan	T. turgidum	durum	6268	AABB	DARI	Iran (Landrace)	2	14	14	0.5	2	440	29	D1D1XcrXcrAABB
17	122	Ae. crassa	-	Sanandaj	D1D1XcrXcr	Collected by the auhtor	Iran, Kurdistan	T. turgidum	durum	16	AABB	DARI	Iran (Landrace)	2	12	20	0.833333	0	-	-	-
18	123	Ae. crassa	-	Sanandaj	D1D1XcrXcr	Collected by the auhtor	Iran, Kurdistan	T. turgidum	durum	3296	AABB	DARI	Iran (Landrace)	2	17	10	0.294118	0	-	-	-
19	124	Ae. crassa	-	Sanandaj	D1D1XcrXcr	Collected by the auhtor	Iran, Kurdistan	T. turgidum	durum	6465	AABB	DARI	Iran (Landrace)	2	15	17	0.566667	0	-	-	-
20	125	Ae. crassa	-	Bookan	D1D1XcrXcr	Collected by the auhtor	Iran, Kurdistan	T. turgidum	dicoccum	Tirgaran	AABB	Collected by the auhtor	Iran, Kurdistan	4	30	39	0.65	2	375	29	D1D1XcrXcrAABB
21	126	Ae. crassa	-	Bookan	D1D1XcrXcr	Collected by the auhtor	Iran, Kurdistan	T. turgidum	durum	6268	AABB	DARI	Iran (Landrace)	2	14	23	0.821429	1	146	0	-
22	127	Ae. crassa	-	Bookan	D1D1XcrXcr	Collected by the auhtor	Iran, Kurdistan	T. turgidum	durum	17	AABB	DARI	Iran (Landrace)	2	12	20	0.833333	0	-	-	-
23	128	Ae. crassa	-	Bookan	D1D1XcrXcr	Collected by the auhtor	Iran, Kurdistan	T. turgidum	durum	5	AABB	DARI	Iran (Landrace)	1	8	9	0.5625	0	-	-	-
24	129	Ae. crassa	-	Bookan	D1D1XcrXcr	Collected by the auhtor	Iran, Kurdistan	T. turgidum	durum	11	AABB	DARI	Iran (Landrace)	1	7	2	0.142857	1	233	0	-
25	130	Ae. crassa	-	Bookan	D1D1XcrXcr	Collected by the auhtor	Iran, Kurdistan	T. turgidum	durum	14	AABB	DARI	Iran (Landrace)	1	6	9	0.75	3	409	11	D1D1XcrXcrAABB
26	131	Ae. crassa	-	Bookan	D1D1XcrXcr	Collected by the auhtor	Iran, Kurdistan	T. turgidum	durum	1477	AABB	DARI	Iran (Landrace)	1	7	8	0.571429	1	202	0
27	132	Ae. crassa	-	Bookan	D1D1XcrXcr	Collected by the auhtor	Iran, Kurdistan	T. turgidum	durum	19850	AABB	DARI	Iran (Landrace)	1	6	7	0.583333	0	-	-	-
1	133	Ae. cylindrica	-	236	DcDcCcCc	Collected by the auhtor	Iran, Kurdistan	T. turgidum	durum	6268	AABB	DARI	Iran (Landrace)	12	85	88	0.517647	0	-	-	-
2	134	Ae. cylindrica	-	236	DcDcCcCc	Collected by the auhtor	Iran, Kurdistan	T. turgidum	durum	11	AABB	DARI	Iran (Landrace)	3	18	25	0.694444	0	-	-	-
3	135	Ae. cylindrica	-	236	DcDcCcCc	Collected by the auhtor	Iran, Kurdistan	T. turgidum	durum	40	AABB	DARI	Iran (Landrace)	3	14	22	0.785714	0	-	-	-
4	136	Ae. cylindrica	-	236	DcDcCcCc	Collected by the auhtor	Iran, Kurdistan	T. turgidum	durum	17	AABB	DARI	Iran (Landrace)	3	17	4	0.117647	1	156	2	DcDcCcCcAABB
5	137	Ae. cylindrica	-	236	DcDcCcCc	Collected by the auhtor	Iran, Kurdistan	T. turgidum	durum	16	AABB	DARI	Iran (Landrace)	6	45	13	0.144444	0	-	-	-
6	138	Ae. cylindrica	-	236	DcDcCcCc	Collected by the auhtor	Iran, Kurdistan	T. turgidum	durum	8	AABB	DARI	Iran (Landrace)	2	16	18	0.5625	0	-	-	-
7	139	Ae. cylindrica	-	236	DcDcCcCc	Collected by the auhtor	Iran, Kurdistan	T. turgidum	durum	15	AABB	DARI	Iran (Landrace)	5	30	29	0.483333	0	-	-	-
8	140	Ae. cylindrica	-	236	DcDcCcCc	Collected by the auhtor	Iran, Kurdistan	T. turgidum	durum	6	AABB	DARI	Iran (Landrace)	4	27	27	0.5	0	-	-	-
9	141	Ae. cylindrica	-	236	DcDcCcCc	Collected by the auhtor	Iran, Kurdistan	T. turgidum	durum	28	AABB	DARI	Iran (Landrace)	3	16	19	0.59375	0	-	-	-
10	142	Ae. cylindrica	-	236	DcDcCcCc	Collected by the auhtor	Iran, Kurdistan	T. turgidum	durum	10	AABB	DARI	Iran (Landrace)	3	19	22	0.578947	0	-	-	-
11	143	Ae. cylindrica	-	236	DcDcCcCc	Collected by the auhtor	Iran, Kurdistan	T. turgidum	durum	3296	AABB	DARI	Iran (Landrace)	1	6	7	0.583333	0	-	-	-
12	144	Ae. cylindrica	-	1	DcDcCcCc	Collected by the auhtor	Iran, Kurdistan	T. turgidum	durum	1	AABB	DARI	Iran (Landrace)	7	50	47	0.47	0	-	-	-
13	145	Ae. cylindrica	-	1	DcDcCcCc	Collected by the auhtor	Iran, Kurdistan	T. turgidum	durum	15	AABB	DARI	Iran (Landrace)	4	20	31	0.775	0	-	-	-
14	146	Ae. cylindrica	-	1	DcDcCcCc	Collected by the auhtor	Iran, Kurdistan	T. turgidum	durum	6465	AABB	DARI	Iran (Landrace)	4	25	24	0.48	0	-	-	-
15	147	Ae. cylindrica	-	1	DcDcCcCc	Collected by the auhtor	Iran, Kurdistan	T. turgidum	durum	6268	AABB	DARI	Iran (Landrace)	5	30	31	0.516667	0	-	-	-
16	148	Ae. cylindrica	-	1	DcDcCcCc	Collected by the auhtor	Iran, Kurdistan	T. turgidum	durum	13	AABB	DARI	Iran (Landrace)	4	22	32	0.727273	0	-	-	-
17	149	Ae. cylindrica	-	1	DcDcCcCc	Collected by the auhtor	Iran, Kurdistan	T. turgidum	durum	10	AABB	DARI	Iran (Landrace)	4	23	30	0.652174	0	-	-	-
18	150	Ae. cylindrica	-	1	DcDcCcCc	Collected by the auhtor	Iran, Kurdistan	T. turgidum	durum	3296	AABB	DARI	Iran (Landrace)	3	17	20	0.588235	0	-	-	-
19	151	Ae. cylindrica	-	1	DcDcCcCc	Collected by the auhtor	Iran, Kurdistan	T. turgidum	durum	17	AABB	DARI	Iran (Landrace)	2	11	10	0.454545	1	141	4	DcDcCcCcAABB
20	152	Ae. cylindrica	-	1	DcDcCcCc	Collected by the auhtor	Iran, Kurdistan	T. turgidum	durum	40	AABB	DARI	Iran (Landrace)	2	11	9	0.409091	0	-	-	-
21	153	Ae. cylindrica	-	1	DcDcCcCc	Collected by the auhtor	Iran, Kurdistan	T. turgidum	durum	11	AABB	DARI	Iran (Landrace)	2	12	15	0.625	0	-	-	-
22	154	Ae. cylindrica	-	1	DcDcCcCc	Collected by the auhtor	Iran, Kurdistan	T. turgidum	durum	6	AABB	DARI	Iran (Landrace)	1	6	4	0.333333	0	-	-	-
23	155	Ae. cylindrica	-	1	DcDcCcCc	Collected by the auhtor	Iran, Kurdistan	T. turgidum	durum	78	AABB	DARI	Iran (Landrace)	1	4	3	0.375	0	-	-	-
24	156	Ae. cylindrica	-	1	DcDcCcCc	Collected by the auhtor	Iran, Kurdistan	T. turgidum	durum	5	AABB	DARI	Iran (Landrace)	1	6	4	0.333333	0	-	-	-
25	157	Ae. cylindrica	-	1	DcDcCcCc	Collected by the auhtor	Iran, Kurdistan	T. turgidum	durum	28	AABB	DARI	Iran (Landrace)	1	6	1	0.0833333	0	-	-	-
26	158	Ae. cylindrica	-	1	DcDcCcCc	Collected by the auhtor	Iran, Kurdistan	T. turgidum	durum	16	AABB	DARI	Iran (Landrace)	1	5	5	0.5	0	-	-	-
1	159	Ae. ventricosa	-	AE 1522	DvDvNvNv	IPK	Germany	T. turgidum	durum	1	AABB	DARI	Iran (Landrace)	2	15	2	0.0666667	2	421	6	DvDvNvNvAABB
2	160	Ae. ventricosa	-	AE 1522	DvDvNvNv	IPK	Germany	T. turgidum	durum	11	AABB	DARI	Iran (Landrace)	5	24	39	0.8125	1	513	5	DvDvNvNvAABB
3	161	Ae. ventricosa	-	AE 1522	DvDvNvNv	IPK	Germany	T. turgidum	durum	8	AABB	DARI	Iran (Landrace)	4	23	33	0.717391	4	418	12	DvDvNvNvAABB
4	162	Ae. ventricosa	-	AE 1522	DvDvNvNv	IPK	Germany	T. turgidum	durum	2	AABB	DARI	Iran (Landrace)	3	17	18	0.529412	1	217	2	DvDvNvNvAABB
5	163	Ae. ventricosa	-	AE 1522	DvDvNvNv	IPK	Germany	T. turgidum	durum	13	AABB	DARI	Iran (Landrace)	3	16	11	0.34375	2	339	5	DvDvNvNvAABB
6	164	Ae. ventricosa	-	AE 1522	DvDvNvNv	IPK	Germany	T. turgidum	durum	10	AABB	DARI	Iran (Landrace)	2	15	15	0.5	1	155	1	DvDvNvNvAABB
7	165	Ae. ventricosa	-	AE 1522	DvDvNvNv	IPK	Germany	T. turgidum	dicoccum	IG88732	AABB	CIMMYT	Iran	2	11	11	0.5	1	247	0	-
8	166	Ae. ventricosa	-	AE 1522	DvDvNvNv	IPK	Germany	T. turgidum	durum	15	AABB	DARI	Iran (Landrace)	2	14	26	0.928571	2	335	16	DvDvNvNvAABB
9	167	Ae. ventricosa	-	AE 1522	DvDvNvNv	IPK	Germany	T. turgidum	durum	17	AABB	DARI	Iran (Landrace)	1	7	8	0.571429	0	-	2	DvDvNvNvAABB
10	168	Ae. ventricosa	-	AE 1522	DvDvNvNv	IPK	Germany	T. turgidum	durum	5	AABB	DARI	Iran (Landrace)	1	7	2	0.142857	2	240	4	DvDvNvNvAABB
11	169	Ae. ventricosa	-	AE 1522	DvDvNvNv	IPK	Germany	T. turgidum	durum	9	AABB	DARI	Iran (Landrace)	1	6	3	0.25	0	-	-	-
12	170	Ae. ventricosa	-	AE 1496	DvDvNvNv	IPK	Morocco	T. turgidum	durum	6268	AABB	DARI	Iran (Landrace)	4	25	29	0.58	1	147	6	DvDvNvNvAABB
13	171	Ae. ventricosa	-	AE 1496	DvDvNvNv	IPK	Morocco	T. turgidum	durum	10	AABB	DARI	Iran (Landrace)	4	23	29	0.630435	4	479	16	DvDvNvNvAABB
14	172	Ae. ventricosa	-	AE 1496	DvDvNvNv	IPK	Morocco	T. turgidum	durum	3296	AABB	DARI	Iran (Landrace)	2	13	15	0.576923	3	680	9	DvDvNvNvAABB
15	173	Ae. ventricosa	-	AE 1496	DvDvNvNv	IPK	Morocco	T. turgidum	durum	8	AABB	DARI	Iran (Landrace)	1	6	4	0.333333	1	221	8	DvDvNvNvAABB
16	174	Ae. ventricosa	-	AE 1496	DvDvNvNv	IPK	Morocco	T. turgidum	durum	13	AABB	DARI	Iran (Landrace)	1	6	2	0.166667	0	-	-	-
17	175	Ae. ventricosa	-	AE 1511	DvDvNvNv	IPK	Great Britain	T. turgidum	durum	13	AABB	DARI	Iran (Landrace)	3	20	25	0.625	3	530	24	DvDvNvNvAABB
18	176	Ae. ventricosa	-	AE 1511	DvDvNvNv	IPK	Great Britain	T. turgidum	durum	6268	AABB	DARI	Iran (Landrace)	3	23	23	0.5	3	255	9	DvDvNvNvAABB
19	177	Ae. ventricosa	-	AE 1511	DvDvNvNv	IPK	Great Britain	T. turgidum	durum	5	AABB	DARI	Iran (Landrace)	2	13	17	0.653846	0	-	-	-
20	178	Ae. ventricosa	-	AE 1511	DvDvNvNv	IPK	Great Britain	T. turgidum	durum	19850	AABB	DARI	Iran (Landrace)	1	5	3	0.3	0	-	-	-
21	179	Ae. ventricosa	-	AE 785	DvDvNvNv	IPK	Libya	T. turgidum	durum	6456	AABB	DARI	Iran (Landrace)	3	15	12	0.4	0	-	-	-
22	180	Ae. ventricosa	-	AE 785	DvDvNvNv	IPK	Libya	T. turgidum	durum	6268	AABB	DARI	Iran (Landrace)	3	15	18	0.6	0	-	-	-
23	181	Ae. ventricosa	-	AE 785	DvDvNvNv	IPK	Libya	T. turgidum	durum	19850	AABB	DARI	Iran (Landrace)	1	5	5	0.5	0	-	-	-
24	182	Ae. ventricosa	-	AE 785	DvDvNvNv	IPK	Libya	T. turgidum	durum	40	AABB	DARI	Iran (Landrace)	1	3	4	0.666667	0	-	-	-
25	183	Ae. ventricosa	-	AE 785	DvDvNvNv	IPK	Libya	T. turgidum	durum	40	AABB	DARI	Iran (Landrace)	1	2	1	0.25	0	-	-	-
26	184	Ae. ventricosa	-	AE 357	DvDvNvNv	IPK	Spain	T. turgidum	durum	11	AABB	DARI	Iran (Landrace)	2	12	3	0.125	0	-	-	-
27	185	Ae. ventricosa	-	AE 1522	DvDvNvNv	IPK	Germany	T. turgidum	durum	IG88732	AABB	CIMMYT	Iran	1	6	1	0.0833333	0	-	-	-
28	186	Ae. ventricosa	-	AE 1522	DvDvNvNv	IPK	Germany	T. turgidum	durum	IG88735	AABB	CIMMYT	Ethiopia	1	6	2	0.166667	0	-	-	-
29	187	Ae. ventricosa	-	AE 1522	DvDvNvNv	IPK	Great Britain	T. turgidum	durum	IG88735	AABB	CIMMYT	Ethiopia	1	6	4	0.333333	0	-	-	-
30	188	Ae. ventricosa	-	AE 1522	DvDvNvNv	IPK	Great Britain	T. turgidum	durum	IG88751	AABB	CIMMYT	Armenia	1	8	9	0.5625	0	-	-	-
31	189	Ae. ventricosa	-	AE 1522	DvDvNvNv	IPK	Great Britain	T. turgidum	durum	IG88732	AABB	CIMMYT	Iran	1	6	9	0.75	0	-	-	-
32	190	Ae. ventricosa	-	AE 357	DvDvNvNv	IPK	Spain	T. turgidum	durum	11	AABB	DARI	Iran (Landrace)	1	7	2	0.142857	1	269	43	DvDvNvNvAABB
33	191	Ae. ventricosa	-	AE 357	DvDvNvNv	IPK	Spain	T. turgidum	durum	19850	AABB	DARI	Iran (Landrace)	2	14	3	0.107143	1	191	1	DvDvNvNvAABB
34	192	Ae. ventricosa	-	AE 357	DvDvNvNv	IPK	Spain	T. turgidum	durum	6268	AABB	DARI	Iran (Landrace)	3	22	8	0.181818	2	174	4	DvDvNvNvAABB
