# Supplementary material for: Production of synthetic wheat lines to exploit the genetic diversity of emmer wheat and D genome containing Aegilops species in wheat breeding
Source: Sci Rep. 2020 Nov 12;10:19698. doi: 10.1038/s41598-020-76475-7 (PMC7661528; doi:10.1038/s41598-020-76475-7)
Supplement: Supplementary file 3 — Supplementary Information 2. [file 41598_2020_76475_MOESM3_ESM.xlsx]

## Sheet: Morphology
Production of synthetic wheat lines to exploit the genetic diversity of emmer wheat and D genome containing Aegilops species in wheat breeding Ghader Mirzaghaderi*1, Zinat Abdolmalaki1, Rahman Ebrahimzadegan1, Farshid Bahmani1, Fatemeh Orooji1, Mohammad Majdi1, Ali-Akbar Mozafari2 1 Department of Agronomy and Plant Breeding, Faculty of Agriculture, University of Kurdistan, P. O. Box: 416, Sananda…
Table S2. Morphological traits of emmer wheat genotypes belonging to year 2018.
	Genotype	Number of tillers	Number of nodes	Pedancle length	Flag leaf width	Flag leaf length	Spiklet/spike	Spike length	Awn length	Plant height	Flowering Date	Fe (µg/g DW)	Zn (µg/g DW)
T. dicoccum	49656	14.6	3	40.9	12.2	22.1	29.6	13.3	9.1	123.4	2018.4.25	46.491	15.967
T. dicoccum	49657	20.7	5	15.05	11.7	24.9	24.9	6.6	6	107.7	2018.4.07	45.956	21.402
T. dicoccum	49659	18.1	4	18.7	15.8	25.3	24.4	8.4	8.8	105.2	2018.4.02	28.749	20.947
T. dicoccum	49660	14	5	23.8	18.6	28.1	27.8	9.1	9.2	118	2018.4.26	28.749	20.947
T. dicoccum	49661	19.4	3	21.9	9.8	18.6	15.2	6.8	8.7	84.2	2018.4.07	39.218	18.13
T. dicoccum	49662	24.8	4	31.6	13.4	21.2	29.5	13.6	9.7	117.2	2018.4.02	31.684	20.923
T. dicoccum	49663	18.3	3	37.4	13	20.9	27.7	11.9	10.9	115.2	2018.4.26	40.327	24.269
T. dicoccum	49664	9.9	4	24.2	19.6	24.7	28.9	11.3	10.2	118.4	2018.4.02	36.837	22.954
T. dicoccum	49665	12.4	3	27.6	12.9	22.4	25.1	11.1	11.7	117.5	2018.4.26	52.72	18.2
T. dicoccum	49666	8.7	3	32.1	13	20	26.8	11.7	10.4	114.1	2018.4.26	36.355	24.072
T. dicoccum	49667	19.2	3	18.9	9.4	21.9	15	6.7	11.3	78.7	2018.4.04	36.355	24.072
T. dicoccum	Arandan	12.2	4	23.2	5.6	17.3	17.1	6.4	13.2	110.8	2018.5.08	60.536	24.306
T. dicoccum	Bainjub	12.7	3	23.2	6.7	23.3	19.5	7.5	12.5	112.5	2018.5.12	66.352	39.693
T. dicoccum	Chatan	12.4	4	23.1	11.4	21.7	17.8	7.7	12.8	115.9	2018.5.13	42.479	16.761
T. dicoccum	Hanaglan	9.8	4	19.4	7.1	23.4	16.7	6.4	12.3	110.6	2018.5.12	32.891	24.981
T. dicoccoides	Hawraman	10.4	3	28.5	10.1	20.5	11.6	7.2	14.7	97.3	2018.4.02	44.86	62.231
T. dicoccum	IG126374	16.2	3	29.1	15.3	29.9	23.9	9.9	11.1	124.9	2018.5.07	37.294	50.706
T. dicoccum	IG127687	15.4	4	25.8	11.9	25.2	25.3	9.6	11.1	137.8	2018.52	37.903	38.575
T. dicoccum	IG127691	24.9	4	16	14.6	26.3	22.6	9.4	9.5	108.4	2018.5.24	38.735	40.126
T. dicoccum	IG88725	17.9	4	26	11.3	21.7	19.4	7.3	9.8	118.6	2018.5.24	34.652	47.48
T. dicoccum	IG88732	16.7	4	15.3	17.1	27.5	26	7.4	14.3	127.6	2018.5.24	37.783	50.729
T. dicoccum	IG88751	16.7	4	19.3	12.9	26.2	21.4	8.2	14.1	119.4	2018.5.24	35.772	46.194
T. dicoccum	IG88753	9.8	4	25.3	13	25.5	23.3	8.7	11.3	121.5	2018.5.28	29.815	34.529
T. dicoccum	IG88882	20.1	3	40.2	16.7	22.25	21	9.6	10.9	133	2018.4.26	44.827	58.777
T. dicoccum	Kalakan	8.5	3	23.6	6.9	20	19.3	7.1	10.9	108.4	2018.5.06	24.216	24.448
T. dicoccum	Mamokh	20	4	25.6	8.8	20.3	18.3	7.2	13.2	121.1	2018.5.13	49.132	37.604
T. dicoccoides	Seydsaleh	12.4	3	36	9	16.5	10.3	6.1	14	98.3	2018.4.02	44.034	42.014
T. dicoccum	Tarkhanabad	16.2	4	24.9	7.1	18.25	17.2	6.6	12.4	115.8	2018.5.12	35.304	16.602
T. dicoccum	TazabadAliabad	13.4	3.5	26.8	13.7	22.35	20	11.9	10.3	125	2018.5.12	43.229	32.119
T. dicoccum	TazabadAsef	14.7	4	24.8	7	17.8	20.5	7.3	11.6	115.4	2018.5.04	57.905	39.49
T. dicoccum	Tirgaran	18.4	4	19.2	6.3	19.7	19.4	6.9	13	108.4	2018.5.11	59.373	39.65
